# Supplementary material for: Interest in long-acting injectable ART among adolescents with perinatally acquired HIV in Cameroon: Implications for implementation in developing countries
Source: PLOS Glob Public Health. 2026 May 15;6(5):e0006293. doi: 10.1371/journal.pgph.0006293 (PMC13178921; doi:10.1371/journal.pgph.0006293)
Supplement: S1 Data — (XLSX) [file pgph.0006293.s001.xlsx]

## Sheet: S1 Dataset 
No	Zone	Habitat	Statut divulgué ?	Age_divulgation	Victime_Stigmatisation	Avez-vous déjà pris une drogue ?	Peur de l'injection/Prélèvement	Connaissez vous le médicament injectable pour le VIH ?	Si oui, par quel moyen	Ce médicament vous intéresse t'il ?	Si OUI, pourquoi ?	Preference_LA/Multimois	Age_ADOLA_Ok	sexe	Niveau déducation	Poids_ADOLA	Taille_ADOLA_m	BMI_ok	Observance_30jours	% de prise de traitement	Valeur_CV_T0_TLD	CD4
1	Rural	Yes	Complet	10	Non	Non	Pas peur	Non		Oui	Fatigue de la prise quotidienne+Facilite l'observance	LA	18	M	Secondary	55	1.68	19.49	Aucun	≥95%	99252	131
2	Rural	Yes	Complet	12	Non	Non	Pas peur	Non		Oui	Fatigue de la prise quotidienne+Facilite l'observance	LA	13	F	Primary	40	1.55	16.65	3-5j	85-94%	705408	206
3	Rural	Yes	Non		Non	Non	Pas peur	Non		Oui	Facilite l'observance	LA	19	F	Primary	68	1.65	24.98	Aucun	≥95%	14058	255
4	Rural	Yes	Complet	10	Non	Non	Pas peur	Non		Oui	Fatigue de la prise quotidienne+Facilite l'observance	LA	10	M	Primary	30	1.29	18.03	3-5j	85-94%	40874	260
5	Urban	Yes	Complet	12	Non	Non	Pas peur	Oui	Mère	Oui	Facilite l'observance	LA	13	M	No Formal Education	31	1.35	17.01	3-5j	85-94%	292	264
6	Urban	Yes	Complet	10	Non	Non	Pas peur	Oui	Hôpital+Media	Oui	Fatigue de la prise quotidienne+Facilite l'observance	Multimois	17	M	Secondary	69	1.78	21.78	≥6	<85%	ND	310
7	Rural	No	Partiel	9	Non	Non	Pas peur	Non		Oui	Fatigue de la prise quotidienne+Facilite l'observance	LA	14	M	Primary	32	1.34	17.82	1-2j	≥95%	9359	312
8	Urban	Yes	Complet	7	Non	Non	Très peur	Oui	Hôpital+Media	Oui	Fatigue de la prise quotidienne+Facilite l'observance	LA	18	M	Secondary	62	1.75	20.24	Aucun	≥95%	45	348
9	Urban	Yes	Complet	10	Non	Non	Pas peur	Non		Oui	Fatigue de la prise quotienne+Facilite l'observance	LA	19	F	University	68	1.61	26.23	3-5j	85-94%	10911	384
10	Urban	Yes	Complet	12	Non	Non	Peur modérée	Oui	Parents	Oui	Facilite l'observance	LA	12	f	Primary	33	1.42	16.37	1-2j	≥95%	ND	391
11	Urban	Yes	Complet	10	Non	Non	Pas peur	Non		Oui	Fatigue de la prise quotienne+Facilite l'observance	LA	19	F	No Formal Education	53	1.56	21.78	Aucun	≥95%	ND	413
12	Rural	No	Partiel	13	Non	Non	Pas peur	Non		Oui	Fatigue de la prise quotidienne+Facilite l'observance	LA	14	M	Secondary	40	1.54	16.87	1-2j	≥95%	ND	463
13	Urban	Yes	Partiel	12	Non	Non	Peur modérée	Non		Non		Multimois	19	F	No Formal Education	46	1.48	21	Aucun	≥95%	˂40	523
14	Urban	Yes	Complet	11	Non	Non	Pas peur	Oui	Hôpital+Media	Oui	Facilite l'observance	LA	19	M	Secondary	62	1.62	23.62	Aucun	≥95%	237	536
15	Urban	No	Complet	14	Non	Non	Peur modérée	Oui	Hôpital+Media	Oui	Facilite l'observance	LA	18	M	Secondary	52	1.81	15.87	Aucun	≥95%	ND	547
16	Urban	Yes	Complet	13	Non	Non	Peur modérée	Oui	Hôpital+Media	Oui	Fatigue de la prise quotidienne+Facilite l'observance	Multimois	13	M	Secondary	34	1.44	16.4	1-2j	≥95%	˂40	588
17	Urban	No	Partiel	12	Non	Non	Peur modérée	Non		Oui	Fatigue de la prise quotidienne+Facilite l'observance	LA	17	M	Secondary	55	1.75	17.96	1-2j	≥95%	ND	588
18	Urban	No	Complet	12	Non	Non	Pas peur	Oui	Internet	Oui	Facilite l'observance	LA	16	F	Secondary	52	1.65	19.1	1-2j	≥95%	ND	590
19	Urban	No	Partiel	10	Non	Non	Très peur	Non		Non		Multimois	12	F	Secondary	42	1.49	18.92	1-2j	≥95%	ND	600
20	Urban	Yes	Partiel	12	Non	Non	Très peur	Non		Non		unreported	18	F	University	60	1.64	22.31	Aucun	≥95%	1838	629
21	Urban	Yes	Complet	13	Non	Non	Pas peur	Oui	AUTRE	Oui	Fatigue de la prise quotidienne+Facilite l'observance	Multimois	13	F	No Formal Education	44	1.48	20.09	1-2j	≥95%	ND	634
22	Urban	Yes	Complet	12	Non	Non	Pas peur	Non		Non		Multimois	17	M	Secondary	53	1.67	19	1-2j	≥95%	ND	644
23	Rural	Yes	Complet	15	Non	Non	Pas peur	Oui	Hôpital	Oui	Facilite l'observance	LA	19	F	No Formal Education	52	1.52	22.51	3-5j	85-94%	˂40	652
24	Urban	Yes	Complet	10	Non	Non	Pas peur	Non		Oui	Facilite l'observance	LA	18	F	Secondary	62	1.63	23.34	3-5j	85-94%	71	698
25	Urban	No	Complet	12	Non	Non	Pas peur	Non		Oui	Fatigue de la prise quotidienne+Facilite l'observance	LA	17	F	Secondary	57	1.53	24.35	Aucun	≥95%	ND	698
26	Urban	No	Complet	13	Non	Non	Pas peur	Non		Oui	Fatigue de la prise quotidienne+Facilite l'observance	LA	14	F	Secondary	43	1.51	18.86	Aucun	≥95%	ND	713
27	Urban	Yes	Complet	10	Non	Non	Pas peur	Non		Oui	Fatigue de la prise quotidienne+Facilite l'observance	LA	18	M	Secondary	56	1.81	17.09	≥6	<85%	ND	715
28	Urban	No	Complet	11	Oui	Non	Très peur	Oui	Parent	Oui	Fatigue de la prise quotidienne+Facilite l'observance	LA	13	F	Secondary	29	1.37	15.45	1-2j	≥95%	ND	826
29	Rural	Yes	Partiel	14	Non	Non	Pas peur	Non		Oui	Fatigue de la prise quotidienne+Facilite l'observance	LA	15	M	Secondary	44	1.53	18.8	1-2j	≥95%	˂40	830
30	Urban	Yes	Complet	12	Non	Non	Peur modérée	Non		Oui	Fatigue de la prise quotidienne+Facilite l'observance	LA	12	F	Secondary	40	1.45	19.02	Aucun	≥95%	ND	838
31	Urban	No	Complet	10	Non	Non	Peur modérée	Non		Oui	Facilite l'observance	LA	13	M	Primary	40	1.53	17.09	Aucun	≥95%	˂40	875
32	Urban	Yes	Complet	10	Non	Non	Peur modérée	Non		Oui	Fatigue de la prise quotidienne+Facilite l'observance	Multimois	13	M	Secondary	35	1.43	17.12	3-5j	85-94%	ND	913
33	Urban	No	Partiel	11	Non	Non	Pas peur	Non		Oui	Fatigue de la prise quotidienne+Facilite l'observance	LA	15	F	Secondary	44	1.55	18.31	3-5j	85-94%	220	960
34	Urban	No	Complet	10	Non	Non	Pas peur	Oui	Hôpital	Oui	Facilite l'observance	LA	14	F	Primary	48	1.57	19.47	3-5j	85-94%	ND	974
35	Urban	Yes	Complet	9	Non	Non	Pas peur	Non		Oui	Facilite l'observance	LA	17	F	Secondary	58	1.73	19.38	Aucun	≥95%	ND	977
36	Urban	Yes	Partiel	9	Non	Non	Pas peur	Non		Oui	Facilite l'observance	LA	15	M	Secondary	48	1.59	18.99	Aucun	≥95%	ND	1097
37	Rural	Yes	Complet	13	Non	Non	Pas peur	Non		Oui	Facilite l'observance	LA	18	M	No Formal Education	53	1.66	19.23	3-5j	85-94%	˂40	1210
38	Urban	Yes	Complet	11	Non	Non	Pas peur	Oui	Hôpital	Oui	fatigue de la prise quotidienne+Facilite l'observance	Multimois	13	M	Secondary	32	1.4	16.33	1-2j	≥95%	ND	1294
39	Urban	Yes	Complet	12	Non	Non	Pas peur	Non		Oui	fatigue de la prise quotidienne+Facilite l'observance	LA	12	M	No Formal Education	37	1.43	18.09	3-5j	85-94%	ND	1474
40	Urban	No	Non		Non	Non	Pas peur	Non		Oui	fatigue de la prise quotidienne+Facilite l'observance	LA	11	F	Secondary	31	1.46	14.54	3-5j	85-94%	ND	1668
41	Rural	Yes	Complet	10	Non	Non	Pas peur	Non		Oui	Facilite l'observance	LA	10	F	Primary	26	1.41	13.08	1-2j	≥95%	14000	76
42	Urban	No	Complet	15	Non	Non	Pas peur	Non		Non		Multimois	16	F	Secondary	62	1.6	24.22	1-2j	≥95%	57821	144
43	Rural	No	Complet	13	Non	Non	Pas peur	Oui	Parents	Oui	Facilite l'observance	LA	13	F	Secondary	32	1.38	16.8	3-5j	85-94%	410949	191
44	Urban	Yes	Complet	14	Non	Non	Pas peur	Oui	Hôpital	Oui	Rupture de stock+Facilite l'observance	LA	19	M	Secondary	60	1.68	21.26	1-2j	≥95%	31935	204
45	Urban	Yes	Complet	14	Non	Non	Peur modérée	Non		Oui	Facilite l'observance	Multimois	15	M	Secondary	44	1.53	18.8	≥6	<85%	38237	206
46	Rural	No	Complet	10	Non	Non	Pas peur	Non		Oui	fatigue de la prise quotidienne+Facilite l'observance	LA	15	F	Secondary	45	1.5	20	Aucun	≥95%	11057	269
47	Urban	Yes	Complet	12	Non	Non	Pas peur	Oui	Hôpital	Oui	fatigue de la prise quotidienne+Facilite l'observance	Multimois	19	F	Secondary	61	1.65	22.41	1-2j	≥95%	ND	271
48	Urban	No	Partiel	10	Non	Non	Peur modérée	Non		Oui	fatigue de la prise quotidienne+Facilite l'observance	unreported	17	F	Secondary	52	1.45	24.73	Aucun	≥95%	ND	286
49	Urban	Yes	Complet	14	Non	Non	Pas peur	Non		Oui	Facilite l'observance	LA	18	F	Secondary	56	1.59	22.15	≥6	<85%	2306	297
50	Urban	Yes	Complet	12	Non	Non	Pas peur	Non		Oui	fatigue de la prise quotidienne+Facilite l'observance	LA	18	M	Secondary	52.5	1.65	19.28	Aucun	≥95%	135	304
51	Urban	No	COMPLET	13	NON	NON	Très peur	OUI	HOPITAL	OUI	FACILE L4OBSERVANCE	Multimois	14	F	Secondary	41	1.45	19.5	1-2j	≥95%	118839	342
52	Urban	Yes	Non		NON	NON	PAS PEUR	Non		OUI	FATIGUE ET PRISE QUOTIDIENNE	LA	14	F	Secondary	34	1.48	15.52	1-2j	≥95%	ND	355
53	Urban	No	COMPLET	10	NON	NON	PAS PEUR	Non		OUI	FACILE L4OBSERVANCE	Multimois	14	F	Secondary	58	1.69	20.31	3-5j	85-94%	˂40	360
54	Urban	Yes	COMPLET	11	NON	NON	PAS PEUR	Non		OUI	FATIGUE ET PRISE QUOTIDIENNE	LA	19	M	Secondary	68	1.71	23.26	1-2j	≥95%	ND	429
55	Urban	No	Non		NON	NON	PAS PEUR	Non		OUI	FATIGUE ET PRISE QUOTIDIENNE FACILTE L'OBSERVANCE	Multimois	18	F	Secondary	67	1.59	26.5	1-2j	≥95%	ND	462
56	Urban	No	Non		NON	NON	Peur modérée	Non		OUI	FATIGUE DE PRISE QUOTIDIENNE ;FACLITE L'OBSERVANCE	Multimois	18	M	Secondary	69	1.68	24.45	1-2j	≥95%	5946	470
57	Urban	Yes	COMPLET	13	NON	non	PAS PEUR	Non		OUI	FATIGUE DE PRISE QUOTIDIENNE ;FACLITE L'OBSERVANCE	Multimois	19	M	Secondary	58	1.67	20.8	3-5j	85-94%	ND	480
58	Rural	Yes	COMPLET	10	NON	NON	PAS PEUR	Non		OUI	EVITER LA STIGMATIGMASITION	Multimois	17	F	Secondary	55	1.55	22.89	1-2j	≥95%	ND	497
59	Rural	Yes	Complet	11	NON	NON	PAS PEUR	OUI	HOPITAL	OUI	FATIGUE DE PRISE QUOTIDIENNE ;FACLITE L'OBSERVANCE	Multimois	19	M	Secondary	53	1.56	21.78	1-2j	≥95%	1465	516
60	Urban	No	Complet	8	NON	NON	PAS PEUR	Non		OUI	FATIGUE DE PRISE QUOTIDIENNE ;FACLITE L'OBSERVANCE	LA	18	F	Secondary	69	1.65	25.34	≥6	<85%	ND	528
61	Urban	No	Complet	10	NON	NON	PAS PEUR	OUI	TELEVISISON RADIO	OUI	FATIGUE DE PRISE QUOTIDIENNE ;FACLITE L'OBSERVANCE	Multimois	14	F	No Formal Education	50	1.62	19.05	3-5j	85-94%	˂40	569
62	Urban	Yes	Complet	12	Non	NON	PAS PEUR	Non		OUI	FATIGUE DE PRISE QUOTIDIENNE ;FACLITE L'OBSERVANCE	LA	15	M	Primary	47	1.53	20.08	3-5j	85-94%	ND	583
63	Urban	Yes	Complet	12	NON	NON	PAS PEUR	OUI	TELEVISISON RADIO	OUI	EFFET SECONDAIRE ARV ACTUEL,FACILITE L'OBSERVANCE	Multimois	13	M	Secondary	36	1.39	18.63	AUCUN	≥95%	˂40	588
64	Urban	No	Complet	11	NON	NON	PAS PEUR	OUI	AUTRE	OUI	FACILIT L'OBSERVANCE	Multimois	11	M	Primary	33	1.38	17.33	3-5j	85-94%	ND	605
65	Urban	No	Complet	10	Non	NON	PAS PEUR	OUI	HOPITAL	OUI	FATIGUE DE PRISE QUOTIDIENNE ;FACLITE L'OBSERVANCE	Multimois	19	F	Secondary	52	1.65	19.1	1-2j	≥95%	ND	605
66	Urban	No	Complet	12	Non	Non	Pas peur	Oui	Hôpital	Oui	Facilite l'observance	Multimois	19	F	Secondary	44	1.46	20.64	Aucun	≥95%	˂40	622
67	Urban	Yes	Complet	10	NON	NON	PAS PEUR	Non		OUI	FACILIT L'OBSERVANCE /FATIGUE QUOTIDIENNE	LA	14	M	Secondary	48	1.61	18.52	AUCUN	≥95%	ND	622
68	Urban	Yes	Complet	7	NON	NON	Peur modérée	Non		OUI	FATIGUE LA PRISE QUOTIDIENNE	LA	19	F	University	74	1.56	30.41	≥6	<85%	ND	631
69	Urban	Yes	Complet	12	NON	NON	PAS PEUR	Non		OUI	FACILIT L'OBSERVANCE /FATIGUE QUOTIDIENNE	LA	16	M	Secondary	55	1.63	20.7	AUCUN	≥95%	130	679
70	Rural	Yes	Complet	11	Non	NON	PAS PEUR	Non		OUI	FATIGUE PRISE QUOTIDIENNE	LA	14	M	Primary	48	1.58	19.23	3-5j	85-94%	ND	691
71	Urban	No	Complet	14	NON	NON	PAS PEUR	Non		OUI	FATIGUE DE PRISE QUOTIDIENNE ;FACLITE L'OBSERVANCE	LA	15	M	Secondary	63	1.63	23.71	AUCUN	≥95%	ND	696
72	Urban	Yes	Complet	10	NON	NON	PAS PEUR	Non		OUI	FATGUE DE PRISE QUOTIDIENNE FACILTE LOBSERVANCE	Multimois	19	M	Secondary	62	1.74	20.48	≥6	<85%	ND	698
73	Urban	No	Complet	10	NON	NON	Peur modérée	OUI	PAR LES PARENTS	OUI	FACLITE LOBSERVANCE	Multimois	19	F	Secondary	58	1.5	25.78	1-2j	≥95%	˂40	703
74	Rural	Yes	Complet	10	NON	NON	PAS PEUR	Non		OUI	FATIGUE DE PRISE QUOTIDIENNE ;FACLITE L'OBSERVANCE	LA	10	M	Secondary	30	1.49	13.51	≥6	<85%	566032	703
75	Urban	No	Complet	12	Non	Non	Pas peur	Non		Oui	Fatigue de la prise quotidienne	LA	17	F	Secondary	54	1.5	24	1-2j	≥95%	69	710
76	Urban	No	Complet	8	Non	Non	Pas peur	Non		Oui	Fatigue	LA	16	M	Secondary	49	1.54	20.66	3-5j	85-94%	ND	720
77	Rural	Yes	Non		Non	Non	Pas peur	Non		Oui	Facilite l'observance	LA	10	F	Primary	24	1.3	14.2	3-5j	85-94%	49	739
78	Urban	Yes	Partiel	13	Non	Non	Pas peur	Non		Oui	Fatigue de la prise quotidienne	LA	18	M	Secondary	53	1.65	19.47	3-5j	85-94%	˂40	746
79	Urban	Yes	Partiel	12	Non	Non	Pas peur	Non		Oui	Fatigue de la prise quotidienne	Multimois	17	M	Secondary	58	1.78	18.31	3-5j	85-94%	ND	755
80	Urban	No	Complet	11	Non	Non	Pas peur	Non		Oui	Fatigue de la prise quotidienne	LA	12	M	Secondary	36	1.5	16	3-5j	85-94%	ND	790
81	Urban	Yes	Partiel	12	Non	Non	Pas peur	Non		Oui	Fatigue de la prise quotidienne	LA	13	M	Primary	35	1.48	15.98	≥6	<85%	48	794
82	Rural	Yes	Complet	9	Non	Non	Pas peur	Non		Oui	Vertiges	LA	12	F	Secondary	41	1.56	16.85	1-2j	≥95%	ND	829
83	Urban	No	Partiel	10	Non	Non	Pas peur	Non		oui	fatigue de la prise quotidienne+Facilite l'observance	LA	15	M	Secondary	44	1.53	18.8	1-2j	≥95%	ND	881
84	Rural	Yes	Complet	8	Non	Non	Pas peur	Non		Oui	fatigue de la prise quotidienne+Facilite l'observance	LA	13	F	Secondary	37	1.46	17.36	3-5j	85-94%	49	890
85	Rural	Yes	Complet	14	Non	Non	Pas peur	Non		Oui	Facilite l'observance	LA	19	M	Secondary	69	1.76	22.28	Aucun	≥95%	˂40	917
86	Urban	No	Complet	12	Non	Oui	Très peur	Non		Oui	FACILIT L'OBSERVANCE /FATIGUE QUOTIDIENNE	Multimois	17	M	Secondary	55	1.56	22.6	3-5j	85-94%	89	931
87	Urban	No	Complet	9	Non	Non	Pas peur	Non		Oui	fatigue de la prise quotidienne+Facilite l'observance	LA	11	M	Secondary	32	1.45	15.22	Aucun	≥95%	ND	934
88	Rural	Yes	Complet	10	Non	Non	Pas peur	Non		Oui	fatigue de la prise quotidienne+Facilite l'observance	LA	10	M	Primary	30	1.3	17.75	Aucun	≥95%	ND	948
89	Urban	Yes	Partiel	9	Non	Non	Pas peur	Non		Oui	fatigue de la prise quotidienne+Facilite l'observance	LA	10	M	Primary	34	1.44	16.4	Aucun	≥95%	ND	951
90	Urban	Yes	Complet	11	Non	Non	Très peur	Non		Oui	fatigue de la prise quotidienne+Facilite l'observance	unreported	13	M	Primary	34	1.42	16.86	3-5j	85-94%	ND	962
91	Urban	Yes	Complet	12	Non	Non	Pas peur	Non		Oui	Rupture de stock	LA	14	M	Secondary	49	1.52	21.21	3-5j	85-94%	˂40	964
92	Urban	Yes	Complet	12	Non	Non	Pas peur	Non		Oui	fatigue de la prise quotidienne+Facilite l'observance	LA	13	F	Secondary	31	1.44	14.95	3-5j	85-94%	˂40	998
93	Rural	No	Complet	10	Non	Non	Très peur	Non		Oui	Fatigué de la prise quotidienne+facilite l'observance	LA	11	M	Secondary	27	1.27	16.74	≥6	<85%	ND	1025
94	Urban	Yes	Complet	13	Non	Non	Très peur	Non		Oui	Fatigué de la prise quotidienne+facilite l'observance	LA	13	F	Secondary	32	1.44	15.43	1-2j	≥95%	ND	1030
95	Urban	No	Complet	15	Non	Non	Pas peur	Oui	Hôpital	Oui	Facilite l'observance	LA	19	F	Secondary	58	1.79	18.1	≥6	<85%	969	1030
96	Urban	Yes	Complet	13	Non	Non	Peur modérée	Oui	Hôpital	Oui	Facilite l'observance	Multimois	13	F	Primary	32	1.44	15.43	1-2j	≥95%	˂40	1092
97	Urban	Yes	Non		Non	Non	Peur modérée	Non		Oui	Fatigué de la prise quotidienne	LA	16	F	Secondary	50	1.5	22.22	Aucun	≥95%	ND	1097
98	Urban	No	Complet	13	Non	Non	Très peur	Non		Oui	FatIgué de la prise quotidienne+facilite l'observance	Multimois	15	M	Primary	35	1.42	17.36	1-2j	≥95%	ND	1414
99	Urban	No	Non		Non	Non	Très peur	Non		Oui	Facilite l'observance	Multimois	13	F	Secondary	41	1.49	18.47	Aucun	≥95%	115	1538
100	Urban	Yes	Complet	13	Non	Non	Pas peur	Non		Oui	Fatigué de la prise quotidienne	LA	16	M	Primary	32	1.33	18.09	Aucun	≥95%	1766	192
101	Urban	Yes	Non		Non	Non	Peur modérée	Non		Oui	Fatigué de la prise quotidienne	LA	14	F	Secondary	54	1.64	20.08	1-2j	≥95%	108968	200
102	Urban	No	Complet	11	Non	Non	Peur modérée	Non		Oui	Fatigué de la prise quotidienne+facilite l'observance	Multimois	14	M	Secondary	49	1.47	22.68	Aucun	≥95%	485525	200
103	Urban	Yes	Complet	15	Non	Non	Pas peur	Oui	Hôpital	Oui	Fatigué de la prise quotidienne+facilite l'observance	LA	17	F	Secondary	50	1.6	19.53	1-2j	≥95%	˂40	242
104	Urban	Yes	Non		Non	Non	Très peur	Non		Oui	Fatigué de la prise quotidienne+facilite l'observance	Multimois	15	F	Secondary	55	1.53	23.5	Aucun	≥95%	ND	283
105	Urban	Yes	Complet	12	Non	Non	Pas peur	Oui	Hôpital	Oui	Facilite l'observance	LA	19	M	No Formal Education	39	1.54	16.44	1-2j	≥95%	422062	283
106	Urban	Yes	Non		Non	Non	Pas peur	OUI	AUTRE	Oui	Fatigué de la prise quotidienne	LA	11	F	Primary	39	1.49	17.57	Aucun	≥95%	28322	286
107	Urban	Yes	Complet	14	Non	Non	Pas peur	Oui	Hôpital	Oui	Fatigué de la prise quotidienne+facilite l'observance	LA	15	M	Secondary	53	1.76	17.11	1-2j	≥95%	1184	290
108	Rural	Yes	Partiel	12	Non	Non	Peur modérée	Non		Oui	Fatigué de la prise quotidienne	LA	14	F	No Formal Education	49	1.55	20.4	3-5j	85-94%	45478	292
109	Urban	Yes	Non		Non	Non	Pas peur	Non		Oui	Fatigué de la prise quotidienne	LA	14	F	Primary	28	1.36	15.14	3-5j	85-94%	5033	293
110	Urban	Yes	Non		Non	Non	Peur modérée	Non		Oui	FACILIT L'OBSERVANCE /FATIGUE QUOTIDIENNE	LA	14	F	Primary	34	1.39	17.6	Aucun	≥95%	47	310
111	Urban	Yes	Complet	14	Non	Non	Pas peur	Non		Oui	FACILIT L'OBSERVANCE /FATIGUE QUOTIDIENNE	LA	16	M	Secondary	63	1.6	24.61	Aucun	≥95%	67	314
112	Urban	No	Complet	13	Non	Non	Pas peur	Non		Oui	Fatigué de la prise quotidienne	LA	18	M	Secondary	54	1.7	18.69	Aucun	≥95%	35769	322
113	Urban	Yes	Non		Non	Non	Pas peur	Non		Oui	Fatigué de la prise quotidienne	LA	15	F	Secondary	51	1.55	21.23	Aucun	≥95%	13507	330
114	Urban	No	Non		Non	Non	Pas peur	Non		Oui	Fatigué de la prise quotidienne	LA	17	M	Secondary	50	1.65	18.37	3-5j	85-94%	418	343
115	Urban	No	Non		Non	Non	Pas peur	Non		Oui	FACILIT L'OBSERVANCE /FATIGUE QUOTIDIENNE	LA	13	F	Secondary	47	1.49	21.17	Aucun	≥95%	7215	348
116	Urban	No	Non		non	NON	Très peur	OUI	HOPITAL	OUI	FACILITE LOBSERVANCE	Multimois	19	F	Secondary	81	1.67	29.04	1-2j	≥95%	˂40	350
117	Urban	No	Non		NON	NON	PAS PEUR	Non		OUI	FATIGUE DE LA PRISE QUOTIDIENNE	LA	18	M	Secondary	70	1.8	21.6	AUCUN	≥95%	ND	355
118	Urban	No	Complet	11	NON	NON	PAS PEUR	Non		OUI	FATIGUE DE LA PRISE QUOTIDIENNE ,FACILTE LOBSERVANCE	LA	15	M	Secondary	33	1.5	14.67	≥6	<85%	60991	362
119	Urban	No	Complet	14	NON	NON	PAS PEUR	OUI	HOPITAL	OUI	FACILTE LOBSERVANCE	Multimois	19	F	University	46	1.61	17.75	≥6	<85%	ND	367
120	Urban	No	Complet	9	NON	NON	Peur modérée	Non		OUI	FATIGUE DE LA PRISE QUOTIDIENNE ,FACILTE LOBSERVANCE	LA	15	F	Secondary	54	1.64	20.08	AUCUN	≥95%	10483	370
121	Urban	No	Complet	10	NON	NON	PAS PEUR	Non		OUI	FATIGUE DE LA PRISE QUOTIDIENNE ,FACILTE LOBSERVANCE	LA	17	F	Secondary	65	1.77	20.75	3-5j	85-94%	ND	374
122	Urban	No	Non		Non	NON	Très peur	Non		OUI	FATIGUE DE LA PRISE QUOTIDIENNE ,FACILTE LOBSERVANCE	LA	16	F	Secondary	54	1.61	20.83	3-5j	85-94%	3487	374
123	Urban	Yes	Non		Non	NON	PAS PEUR	Non		OUI	FATIGUE DE LA PRISE QUOTIDIENNE ,FACILTE LOBSERVANCE	LA	16	F	Secondary	58	1.56	23.83	AUCUN	≥95%	64	379
124	Urban	Yes	Complet	8	NON	NON	Peur modérée	Non		OUI	FATIGUE DE LA PRISE QUOTIDIENNE	LA	18	M	Secondary	57	1.61	21.99	3-5j	85-94%	194	408
125	Urban	Yes	Partiel	10	NON	NON	PAS PEUR	Non		OUI	FACILIT L'OBSERVANCE /FATIGUE QUOTIDIENNE	LA	17	M	Secondary	45	1.64	16.73	3-5j	85-94%	ND	413
126	Urban	Yes	Complet	14	NON	NON	Peur modérée	Non		oui	FATIGUE DE LA PRISE QUOTIDIENNE ET FACILITE LOBSERVANCE	LA	19	M	University	67	1.61	25.85	AUCUN	≥95%	ND	413
127	Urban	No	Partiel	10	NON	NON	Très peur	Non		NON		Multimois	11	F	Secondary	43	1.38	22.58	AUCUN	≥95%	2618	422
128	Urban	Yes	Non		NON	NON	PAS PEUR	Non		OUI	FATIGUE DE PRISE ET FACILITE LOBSERVANCE	LA	17	F	Secondary	52	1.56	21.37	1-2j	≥95%	˂40	423
129	Urban	Yes	Non		NON	NON	Très peur	Non		OUI	FACILITE LOBSERVANCE	LA	15	M	Secondary	57	0.62	148.28	AUCUN	≥95%	43115	444
130	Urban	No	Non		Non	NON	PAS PEUR	Non		OUI	FACILITE LOBSERVANCE	Multimois	12	F	Primary	36	1.54	15.18	3-5j	85-94%	ND	449
131	Urban	Yes	Complet	15	NON	NON	Peur modérée	Non		OUI	FATIGUE DE LA PRISE ;FACILTE LOBSERVANCE	LA	18	M	Secondary	66	1.74	21.8	≥6	<85%	ND	453
132	Urban	No	Partiel	11	NON	NON	PAS PEUR	Non		OUI	FACILITE LA PRISE	LA	17	F	Secondary	62	1.65	22.77	3-5j	85-94%	ND	454
133	Urban	Yes	Complet	11	NON	NON	PAS PEUR	Non		OUI	FATIGUE DE LA PRISE ET FACILITE L'OBSERVANCE	LA	14	M	Secondary	30	1.37	15.98	1-2j	≥95%	48292	462
134	Urban	No	Non		NON	NON	PAS PEUR	Non		OUI	FATIGUE DE LA PRISE ET FACILITE L'OBSERVANCE	LA	16	F	Secondary	48	1.64	17.85	1-2j	≥95%	ND	468
135	Urban	No	Complet	10	NON	NON	Peur modérée	OUI	HOPITAL	OUI	FACILITE L'OBSERVANCE	Multimois	11	M	Primary	39	1.42	19.34	AUCUN	≥95%	ND	470
136	Urban	No	Complet	13	NON	NON	PAS PEUR	Non		OUI	FATIGUE DE LA PRISE ET FACILITE L'OBSERVANCE	LA	17	M	Secondary	57	1.64	21.19	AUCUN	≥95%	ND	475
137	Urban	Yes	Partiel	10	Non	NON	PAS PEUR	Non		OUI	FATIGUE DE LA PRISE QUOTIDIENNE	LA	17	F	Secondary	63	1.63	23.71	1-2j	≥95%	2045	492
138	Urban	No	Complet	15	NON	NON	PAS PEUR	Non		OUI	FATIGUE DE LA PRISE ET FACILITE L'OBSERVANCE	LA	17	M	Secondary	62	1.56	25.48	3-5j	85-94%	ND	497
139	Rural	Yes	Complet	12	NON	NON	PAS PEUR	Non		OUI	FATIGUE DE LA PRISE ET FACILITE L'OBSERVANCE	LA	16	M	Secondary	49	1.6	19.14	1-2j	≥95%	497	497
140	Urban	No	Non		Non	NON	PAS PEUR	Non		OUI	FATIGUE DE LA PRISE ET FACILITE L'OBSERVANCE	LA	19	F	Secondary	57	1.63	21.45	AUCUN	≥95%	ND	504
141	Urban	Yes	Non		NON	NON	PAS PEUR	Non		OUI	FATIGUE DE LA PRISE ET FACILITE L'OBSERVANCE	unreported	16	M	Secondary	44	1.63	16.56	AUCUN	≥95%	599	507
142	Urban	No	Partiel	10	NON	NON	PAS PEUR	Non		OUI	FACILITE L'OBSERVANCE	Multimois	19	M	Secondary	69	1.83	20.6	3-5j	85-94%	ND	509
143	Urban	Yes	Complet	14	NON	NON	Peur modérée	Non		OUI	FATIGUE DE LA PRISE QUOTIDIENNE ET FACILITE LOBSERVANCE	Multimois	17	F	Secondary	71	1.6	27.73	1-2j	≥95%	60	516
144	Urban	No	Non		NON	NON	Très peur	OUI	HOPITAL	NON	SATISFAITE DU TARV ACTUEL/PEUR D'INJECTION	Multimois	11	F	Secondary	52	1.52	22.51	1-2j	≥95%	˂40	521
145	Urban	No	Non		NON	NON	PAS PEUR	Non		OUI	FATIGUE DE LA PRISE QUOTIDIENNE	Multimois	13	F	Primary	34	1.45	16.17	1-2j	≥95%	ND	526
146	Urban	Yes	Non		NON	NON	Peur modérée	OUI	HOPITAL	NON		unreported	18	F	Primary	55	1.65	20.2	1-2j	≥95%	29675	528
147	Urban	No	Complet	7	NON	NON	PAS PEUR	OUI	HOPITAL	OUI	FATIGUE QUOTIDIENNE	Multimois	19	F	Secondary	44	1.62	16.77	3-5j	85-94%	ND	530
148	Urban	No	Non		NON	NON	PAS PEUR	Non		NON		LA	19	M	Secondary	64	1.7	22.15	1-2j	≥95%	ND	535
149	Urban	Yes	Complet	12	NON	NON	PAS PEUR	OUI	HOPITAL	OUI	FATIGUE DE PRISE ET FACILITE LOBSERVANCE	Multimois	15	M	Secondary	43	1.5	19.11	1-2j	≥95%	ND	545
150	Rural	No	Complet	10	NON	NON	PAS PEUR	Non		OUI	FATIGUE DE PRISE ET FACILITE LOBSERVANCE	Multimois	10	M	Primary	30	1.29	18.03	1-2j	≥95%	ND	545
151	Urban	Yes	Complet	5	NON	NON	Peur modérée	OUI	HOPITAL	OUI	FATIGUE DE PRISE ET FACILITE LOBSERVANCE	unreported	18	F	Primary	54	1.53	23.07	AUCUN	≥95%	ND	552
152	Urban	Yes	Non		NON	NON	Peur modérée	Non		OUI	FACILITE L OBSERVANCE	LA	16	M	Secondary	67	1.65	24.61	1-2j	≥95%	ND	557
153	Urban	Yes	Non		NON	NON	PAS PEUR	Non		OUI	FACILIT L'OBSERVANCE /FATIGUE QUOTIDIENNE	Multimois	14	F	Secondary	50	1.61	19.29	AUCUN	≥95%	ND	559
154	Urban	No	Complet	11	Non	NON	Très peur	OUI	AUTRE	OUI	FACILTE LOBSERVANCE	LA	14	F	Secondary	54	1.58	21.63	1-2j	≥95%	ND	566
155	Urban	No	Complet	11	NON	NON	PAS PEUR	OUI	HOPITAL	OUI	POUR CHANGER	LA	15	F	Secondary	37.5	1.53	16.02	3-5j	85-94%	1265	568
156	Urban	Yes	Complet	11	Oui	NON	PAS PEUR	Non		OUI	FACILTE LOBSERVANCE	LA	17	F	Secondary	57	1.71	19.49	Aucun	≥95%	ND	578
157	Urban	Yes	Complet	13	Non	OUI	Très peur	OUI	TELEVISION/PROJET CIMAVI	OUI	FATIQUE DE LA PRISE QUOTIDIENNE,FACILTE LOBSERVANCE	LA	15	M	Secondary	40	1.53	17.09	AUCUN	≥95%	˂40	583
158	Urban	Yes	Non		NON	NON	PAS PEUR	Non		OUI	FATIQUE DE LA PRISE QUOTIDIENNE,FACILTE LOBSERVANCE	LA	14	M	Secondary	43	1.54	18.13	AUCUN	≥95%	ND	598
159	Urban	Yes	Non		Non	Non	Pas peur	Non		oui	Facilite l'observance	LA	19	M	Secondary	52	1.73	17.37	Aucun	≥95%	ND	600
160	Rural	No	Partiel	9	non	NON	PAS PEUR	Non		OUI	FARIQUE DE PRISE QUOTIDIENNE EVITER LA STIGMATISATIO	LA	19	F	No Formal Education	53	1.52	22.94	1-2j	≥95%	51	606
161	Urban	Yes	Complet	10	NON	NON	PAS PEUR	OUI	HOPITAL	OUI	FARIQUE DE PRISE QUOTIDIENNE EVITER LA STIGMATISATIO	LA	13	M	Secondary	40	1.44	19.29	3-5j	85-94%	ND	606
162	Urban	No	Complet	12	NON	NON	PAS PEUR	OUI	INTERNET	OUI	FARIQUE DE PRISE QUOTIDIENNE EVITER LA STIGMATISATIO	LA	13	F	Primary	30	1.48	13.7	AUCUN	≥95%	ND	607
163	Urban	No	Non		Non	NON	PAS PEUR	Non		Oui	Manque d'eau potable	LA	18	M	Secondary	56	1.65	20.57	1-2j	≥95%	ND	608
164	Urban	No	Partiel	12	Non	NON	PAS PEUR	Non		OUI	FATIGUE DE PRISE QUOTIDIENNE	LA	12	M	Primary	37	1.52	16.01	AUCUN	≥95%	ND	610
165	Urban	Yes	Complet	7	NON	NON	PAS PEUR	OUI	HOPITAL	OUI	FATIGUE DE PRISE QUOTIDIENNE	LA	18	M	Secondary	52	1.62	19.81	≥6	<85%	ND	626
166	Urban	Yes	Complet	13	NON	NON	PAS PEUR	OUI	HOPITAL	OUI	FATIGUE DE PRISE QUOTIDIENNE	LA	15	F	Secondary	38	1.61	14.66	AUCUN	≥95%	ND	626
167	Urban	No	Complet	13	NON	OUI	PAS PEUR	OUI	HOPITAL	OUI	FATIGUE DE PRISE QUOTIDIENNE ,EVITER LA STIGMATISATION	LA	17	F	Secondary	83	1.76	26.79	1-2j	≥95%	3153	629
168	Urban	No	Non		NON	NON	PAS PEUR	Non		NON	DOULEUR DE LINJECTION	LA	13	F	Primary	34	1.45	16.17	AUCUN	≥95%	72	643
169	Urban	Yes	Complet	10	NON	NON	PAS PEUR	Non		OUI	FACILITE L'OBSERVANCE	LA	17	M	Secondary	46	1.65	16.9	AUCUN	≥95%	ND	643
170	Urban	Yes	Complet	10	NON	NON	PAS PEUR	OUI	HOPITAL	OUI	FACILITE L'OBSERVANCE	LA	11	F	Secondary	45	1.48	20.54	1-2j	≥95%	ND	647
171	Urban	Yes	Complet	12	NON	NON	Peur modérée	Non		OUI	FATIGUE DE LA PEISE QUOTIDIENNE	LA	18	M	Secondary	63	1.82	19.02	3-5j	85-94%	ND	658
172	Urban	Yes	Non		NON	NON	Très peur	Non		OUI	FATIGUE DE LA PEISE QUOTIDIENNE,FACILITE L'OBSERVANCE	LA	18	F	Secondary	49	1.53	20.93	1-2j	≥95%	ND	673
173	Urban	No	Complet	12	Non	OUI	Très peur	Non		OUI	Fatigue de la prise quotidienne+Facilite l'observance	LA	13	M	Primary	42	1.46	19.7	1-2j	≥95%	418	674
174	Urban	Yes	Non		Non	Non	PAS PEUR	Non		Oui	Fatigue de la prise quotidienne+Facilite l'observance	LA	12	F	Secondary	50	1.48	22.83	1-2j	≥95%	ND	679
175	Urban	No	Non		Non	non	Pas peur	Non		Oui	FACILIT L'OBSERVANCE /FATIGUE QUOTIDIENNE	LA	17	F	Secondary	47	1.55	19.56	Aucun	≥95%	ND	684
176	Urban	Yes	Complet	11	Oui	Oui	PAS PEUR	Oui	Télévision/ Radio	Oui	Fatigue de la prise quotidienne+Facilite l'observance+Rupture de stock	LA	13	F	Secondary	39	1.43	19.07	1-2j	≥95%	ND	684
177	Urban	No	Non		Non	Non	Très peur	Non		Oui	Fatigue de la prise quotidienne	LA	19	M	University	70	1.79	21.85	Aucun	≥95%	˂40	686
178	Urban	No	Complet	14	Non	Oui	PAS PEUR	Oui	Hôpital	Oui	Fatigue de la prise quotidienne+Eviter la stigmatisation+ Facilite l'observance	LA	18	F	Secondary	50	1.53	21.36	1-2j	≥95%	ND	698
179	Urban	Yes	Partiel	11	Non	Non	PAS PEUR	Oui	Hôpital	Oui	Fatigue de la prise quotidienne+Eviter la stigmatisation+ Facilite l'observance	LA	17	M	Secondary	51	1.55	21.23	Aucun	≥95%	˂40	708
180	Urban	Yes	Non		Non	Non	Peur modérée	Non		Oui	Fatigue de la prise quotidienne+ Facilite l'observance	LA	19	M	University	66	1.76	21.31	1-2j	≥95%	ND	722
181	Urban	No	Complet	12	Non	Non	Peur modérée	Non		Oui	FACILIT L'OBSERVANCE /FATIGUE QUOTIDIENNE	LA	16	F	Secondary	60	1.47	27.77	Aucun	≥95%	871	722
182	Urban	Yes	Complet	11	Non	Non	PAS PEUR	Non		Oui	Fatigue de la prise quotidienne+ Facilite l'observance	LA	19	M	Secondary	54	1.67	19.36	Aucun	≥95%	ND	734
183	Urban	No	Complet	13	Non	Non	PAS PEUR	Non		Oui	Fatigue de la prise quotidienne+ Facilite l'observance	LA	18	M	Secondary	64	1.55	26.64	Aucun	≥95%	172	735
184	Urban	Yes	Complet	10	Non	Oui	PAS PEUR	Oui	Internet/Réseaux sociaux	Oui	Fatigue de la prise quotidienne+ Facilite l'observance	LA	19	M	Secondary	55	1.59	21.76	Aucun	≥95%	ND	737
185	Urban	No	Complet	13	Non	Non	Très peur	Non		Oui	Fatigue de la prise quotidienne+ Facilite l'observance	LA	14	M	Secondary	48	1.56	19.72	1-2j	≥95%	ND	742
186	Urban	Yes	Complet	15	Oui	Oui	PAS PEUR	Oui	Hôpital	Oui	Fatigue de la prise quotidienne+Eviter la stigmatisation+ Facilite l'observance+ Rupture de stock	LA	19	M	Secondary	66	1.71	22.57	1-2j	≥95%	ND	758
187	Urban	Yes	Non		Non	Non	PAS PEUR	Non		Oui	Facilite l'observance	LA	13	M	Primary	36	1.38	18.9	Aucun	≥95%	˂40	761
188	Urban	No	Non		Non	Non	Peur modérée	Non		Oui	Facilite l'observance	LA	15	F	Secondary	62	1.55	25.81	Aucun	≥95%	ND	763
189	Urban	No	Complet	12	Non	Non	PAS PEUR	Non		Oui	Fatigue de la prise quotidienne+ Facilite l'observance	LA	12	M	Secondary	41	1.48	18.72	Aucun	≥95%	80	778
190	Rural	No	Complet	10	Non	Non	Peur modérée	Non		Oui	Facilite l'observance	LA	10	M	Primary	22	1.19	15.54	Aucun	≥95%	41	780
191	Urban	Yes	Complet	10	Non	Non	PAS PEUR	Oui	AUTRE	Oui	Fatigue de la prise quotidienne	LA	10	F	Primary	34	1.38	17.85	Aucun	≥95%	˂40	792
192	Urban	Yes	Complet	6	Non	Non	Peur modérée	Non		Non		LA	19	M	University	64	1.68	22.68	1-2j	≥95%	ND	792
193	Urban	Yes	Complet	12	Non	Oui	PAS PEUR	Oui	Hôpital	Oui	Fatigue de la prise quotidienne+Eviter la stigmatisation+ Facilite l'observance+ Rupture de stock	LA	14	F	Secondary	36	1.48	16.44	Aucun	≥95%	742	797
194	Urban	Yes	Complet	11	Non	Non	PAS PEUR	OUI	Hôpital	Oui	Fatigue de la prise quotidienne+Facilite l'observance	LA	12	F	Secondary	52	1.67	18.65	1-2j	≥95%	109	799
195	Urban	Yes	Complet	15	Non	Non	PAS PEUR	Non		Oui	Fatigue de la prise quotidienne+Facilite l'observance	LA	16	M	Secondary	40	1.39	20.7	Aucun	≥95%	˂40	799
196	Urban	No	Non		Non	Non	Très peur	Non		Oui	Fatigue de la prise quotidienne+Facilite l'observance	unreported	14	M	Secondary	40	1.51	17.54	1-2j	≥95%	ND	804
197	Urban	Yes	Complet	15	Non	Non	PAS PEUR	Non		Oui	Fatigue de la prise quotidienne+Facilite l'observance	LA	16	M	Secondary	48	1.59	18.99	1-2j	≥95%	ND	814
198	Rural	Yes	Complet	11	Non	Non	PAS PEUR	OUI	Hôpital	Oui	Fatigue de la prise quotidienne+Facilite l'observance	LA	12	M	Primary	36	1.43	17.6	Aucun	≥95%	314	814
199	Urban	Yes	Partiel	10	Oui	Non	Peur modérée	Non		Oui	Fatigue de la prise quotidienne+Facilite l'observance	LA	12	M	Secondary	32	1.52	13.85	1-2j	≥95%	ND	816
200	Urban	Yes	Non		Non	Non	PAS PEUR	Oui	Hôpital	Oui	eviter la stigmatisation+facilite l'observance	LA	17	M	Secondary	53	1.75	17.31	1-2j	≥95%	ND	828
201	Urban	Yes	Non		Oui	Non	PAS PEUR	OUI	Hôpital	Oui	FACILITE L'OBSERVANCE	LA	14	M	Primary	38	1.52	16.45	Aucun	≥95%	ND	840
202	Urban	No	Non		Non	Non	Très peur	Non		Non		MULTIMOIS	16	F	Secondary	49	1.56	20.13	Aucun	≥95%	54	847
203	Urban	No	Non		Non	Non	Très peur	Non		Non		LA	14	M	Secondary	44	1.44	21.22	1-2j	≥95%	ND	849
204	Rural	Yes	Complet	10	Non	Non	PAS PEUR	Non		Oui	Fatigue de la prise quotidienne+Facilite l'observance	LA	10	F	Primary	25	1.25	16	Aucun	≥95%	453	849
205	Urban	Yes	Complet	10	Non	Non	PAS PEUR	OUI	Hôpital	Oui	eviter la stigmatisation+facilite l'observance	LA	13	F	Secondary	46	1.54	19.4	Aucun	≥95%	ND	883
206	Urban	Yes	Non		Non	Non	PAS PEUR	Non		Oui	Fatigue de la prise quotidienne+Facilite l'observance	LA	11	M	Secondary	33	1.39	17.08	Aucun	≥95%	ND	905
207	Rural	Yes	Complet	13	Non	Non	PAS PEUR	Non		Oui	Fatigue de la prise quotidienne+Facilite l'observance	LA	16	F	Secondary	58	1.53	24.78	1-2j	≥95%	239	905
208	Rural	Yes	Complet	10	Non	Non	PAS PEUR	Oui	Cousin du canada	Oui	facilite l'observance	LA	10	F	Secondary	31	1.31	18.06	1-2j	≥95%	ND	906
209	Urban	No	Non		Non	Non	PAS PEUR	Non		Non		LA	15	M	Secondary	55	1.73	18.38	1-2j	≥95%	ND	907
210	Urban	No	Complet	14	Non	Non	PAS PEUR	Non		Oui	Fatigue de la prise quotidienne+Facilite l'observance	LA	19	M	Secondary	62	1.65	22.77	≥6	<85%	˂40	910
211	Rural	No	Non		Non	Non	PAS PEUR	Non		Oui	Fatigue de la prise quotidienne+Facilite l'observance	LA	11	F	Primary	30	1.35	16.46	1-2j	≥95%	ND	910
212	Urban	Yes	Complet	9	Oui	Non	PAS PEUR	Non		Non		LA	17	M	Secondary	53	1.52	22.94	1-2j	≥95%	ND	915
213	Urban	Yes	Complet	14	Non	Non	PAS PEUR	OUI	Hôpital	Oui	Fatigue de la prise quotidienne+Facilite l'observance	LA	18	F	Secondary	64	1.57	25.96	≥6	<85%	64	922
214	Urban	Yes	Complet	11	Non	Non	PAS PEUR	Non		Oui	Fatigue de la prise quotidienne+Facilite l'observance	LA	12	F	Secondary	35	1.49	15.77	1-2j	≥95%	ND	924
215	Urban	Yes	Non		Non	Non	PAS PEUR	Non		Oui	Fatigue de la prise quotidienne+Facilite l'observance	LA	13	M	Secondary	34	1.45	16.17	1-2j	≥95%	˂40	938
216	Urban	Yes	Non		Non	Non	PAS PEUR	Non		Oui	Fatigue de la prise quotidienne+Facilite l'observance	LA	14	M	Secondary	45	1.33	25.44	1-2j	≥95%	ND	943
217	Urban	No	Complet	10	Non	Non	PAS PEUR	Non		Oui	Fatigue de la prise quotidienne+Facilite l'observance	LA	17	F	University	52	1.61	20.06	3-5j	85-94%	ND	955
218	Rural	Yes	Complet	10	Non	Non	PAS PEUR	Non		oui	Fatigue de la prise quotidienne+Facilite l'observance	LA	16	M	Secondary	53	1.62	20.2	Aucun	≥95%	˂40	967
219	Urban	Yes	Complet	15	OUI	Oui	PAS PEUR	Oui	Hôpital	oui	Satisfait du traitement actuel	MULTIMOIS	18	F	Secondary	59	1.58	23.63	1-2j	≥95%	ND	977
220	Urban	Yes	Complet	13	Non	Non	PAS PEUR	Non		Oui	Fatigue de la prise quotidienne+Facilite l'observance	LA	16	F	Secondary	46	1.62	17.53	1-2j	≥95%	ND	1008
221	Urban	Yes	Non		Non	Non	Très peur	Oui	Internet/réseau social	Oui	facilite l'observance	LA	11	M	Secondary	31	1.31	18.06	Aucun	≥95%	ND	1008
222	Urban	Yes	Non		Non	Non	PAS PEUR	Non		oui	Fatigue de la prise quotidienne+Facilite l'observance	LA	15	F	Secondary	55	1.63	20.7	Aucun	≥95%	ND	1015
223	Urban	Yes	Complet	10	Non	Non	PAS PEUR	Non		Non		MULTIMOIS	14	F	Secondary	42	1.55	17.48	1-2j	≥95%	ND	1022
224	Urban	Yes	Complet	11	Non	Non	PAS PEUR	Oui	TELEVISION+Réseaux sociaux	Oui	Fatigue de la prise quotidienne+Facilite l'observance	LA	13	F	Secondary	39	1.47	18.05	1-2j	≥95%	ND	1025
225	Urban	No	Complet	14	Non	Non	Peur modérée	Non		Oui	Fatigue de la prise quotidienne+Facilite l'observance	LA	16	M	Secondary	61	1.75	19.92	3-5j	85-94%	ND	1027
226	Urban	Yes	Non		Non	Non	PAS PEUR	Non		Oui	Fatigue de la prise quotidienne+Facilite l'observance	LA	15	M	Secondary	59	1.68	20.9	Aucun	≥95%	ND	1030
227	Rural	No	Complet	11	NON	NON	PAS PEUR	Non		NON		LA	11	M	Secondary	35	1.3	20.71	3-5j	85-94%	ND	1052
228	Urban	Yes	Complet	14	NON	NON	Peur modérée	OUI	AUTRE	OUI	FACILTE LOBSERVANCE	LA	16	M	Secondary	43	1.5	19.11	1-2j	≥95%	ND	1075
229	Urban	Yes	Complet	14	NON	NON	Peur modérée	OUI	AUTRE	OUI	FATIQUE DE LA PRISE QUOTIDIENNE,FACILTE LOBSERVANCE	LA	17	F	Secondary	54	1.57	21.91	1-2j	≥95%	ND	1077
230	Urban	Yes	Complet	13	NON	OUI	PAS PEUR	Non		OUI	PARFOIS IL PEUT MANQUER LA NOURRITURE POUR PRENDRE LES ARV cp	LA	15	M	Secondary	35	1.46	16.42	AUCUN	≥95%	ND	1094
231	Urban	No	Complet	11	NON	NON	PAS PEUR	OUI	HOPITAL	OUI	EVITER LA STIGMATISATION;RUPTURES DE STOCK, FACILTE LOBSERVANCE	LA	12	M	Secondary	34	1.45	16.17	3-5j	85-94%	ND	1104
232	Urban	No	Complet	10	NON	NON	Peur modérée	OUI	TELEVISION/PROJET CIMAVI	OUI	EFFET SECONDAIRE ARV ACTUEL/MAL GASTRIC/COMPRIME TROP GROS	LA	11	F	Primary	40	1.59	15.82	1-2j	≥95%	˂40	1118
233	Urban	No	Complet	12	NON	OUI	PAS PEUR	Non		NON		MULTIMOIS	17	F	Secondary	53	1.57	21.5	3-5j	85-94%	943	1120
234	Urban	No	Complet	10	NON	NON	PAS PEUR	OUI	AUTRE	OUI	FATIQUE DE LA PRISE QUOTIDIENNE,FACILTE LOBSERVANCE	LA	12	F	Primary	31	1.35	17.01	3-5j	85-94%	ND	1121
235	Urban	Yes	Non		Non	NON	PAS PEUR	Non		Oui	FATIQUE DE LA PRISE QUOTIDIENNE,FACILTE LOBSERVANCE	LA	13	M	Secondary	44	1.54	18.55	1-2j	≥95%	˂40	1135
236	Rural	Yes	Complet	13	Non	NON	PAS PEUR	Non		OUI	FATIQUE DE LA PRISE QUOTIDIENNE,FACILTE LOBSERVANCE	LA	19	F	No Formal Education	58	1.73	19.38	1-2j	≥95%	ND	1169
237	Rural	No	Partiel	8	NON	NON	PAS PEUR	Non		OUI	MONS DE STRESS	LA	16	M	Secondary	42	1.57	17.04	AUCUN	≥95%	˂40	1171
238	Urban	Yes	Non		NON	NON	PAS PEUR	Non		OUI	FACILTE LOBSERVANCE	LA	13	M	Primary	43	1.51	18.86	1-2j	≥95%	ND	1186
239	Urban	Yes	Complet	13-14	NON	OUI	PAS PEUR	Oui	HOPITAL	Oui	FATIGUE DE LA PRISE QUOTIDIENNE,EVITER LA STIGMATISATION;EFFET SECONDAIRE ACTUEL,RUPTURE DE STOCK ET FACILITE L'OBSERVANCE	LA	16	F	Secondary	68	1.56	27.94	AUCUN	≥95%	43	1212
240	Rural	No	Complet	10	NON	NON	PAS PEUR	Non		Oui	FATIGUE DE PRISE QUOTIDIENNE	LA	19	M	Secondary	62	1.73	20.72	AUCUN	≥95%	ND	1223
241	Rural	No	Complet	10	NON	Non	Pas peur	Oui	HOPITAL	Oui	FATIQUE DE LA PRISE QUOTIDIENNE	LA	12	M	Primary	32	1.33	18.09	1-2j	≥95%	˂40	1246
242	Urban	Yes	Complet	10	NON	Non	PAS PEUR	Non		Oui	FATIGUE DE LA PRISE QUOTIDIENNE	LA	17	F	Secondary	63	1.65	23.14	3-5J	85-94%	˂40	1294
243	Urban	Yes	Non		NON	Non	PAS PEUR	Oui	HOPITAL	Oui	FATIGUE DE PRISE QUOTIDIENNE, EVITER LA STIGMATISATION RUPTURE DE STOCK FACILTE L'OBSERVANCE	LA	13	F	Secondary	56	1.53	23.92	1-2j	≥95%	ND	1312
244	Urban	No	Non		NON	Non	PAS PEUR	Non		Oui	FATIGUE DE PRISE QUOTIDIENNE	LA	12	M	Primary	33	1.38	17.33	3-5J	85-94%	ND	1406
245	Urban	Yes	Complet	13	NON	Non	PAS PEUR	Oui	HOPITAL	Oui	FATIGUE DE PRISE QUOTIDIENNE	LA	13	M	Primary	42	1.5	18.67	AUCUN	≥95%	˂40	1438
246	Urban	Yes	Complet	7	NON	Non	PAS PEUR	Oui	HOPITAL	Oui	FATIGUE DE PRISE QUOTIDIENNE	LA	13	F	Secondary	44.5	1.49	20.04	3-5J	85-94%	ND	1502
247	Rural	Yes	Complet	10	NON	Non	PAS PEUR	Non		Non		MULTIMOIS	11	F	Primary	32	1.39	16.56	AUCUN	≥95%	74	1529
248	Urban	Yes	PARTIEL	10	NON	Oui	PAS PEUR	Oui	HOPITAL	Oui	FATIGUE DE LA PRISE QUOTIDIENNE RUPTURE DE STOCK FACILTE L'OBSERVANCE EFFEF SECONDAIRE ARV ACTUEL	LA	10	F	Primary	30	1.42	14.88	1-2j	≥95%	ND	1860

## Sheet: S1 Data Dictionary
Zone	Residence Rural/Urban
Age_ADOLA_Ok	Age calculated based on date of birth and date of enrollment
sexe	Sex of the child
Profession	Current Profession fo the child
Niveau d'éducation	Current level of education of the child
Habitat	The type of family (own parents or not)
Poids_ADOLA	Current weight at enrollment
Taille_ADOLA_m	Current height at enrollment in meters
BMI_ok	Obtained using sex-specific BMI-for-age percentiles
Statut divulgué ?	Whether the HIV satus has been announced to the child or not
Age_divulgation	The age at which the status was announced
Preference_LA/Multimois	The type of ARV distribtution model
Observance_30jours	The number of missed dose in the passed 30 days
Victime_Stigmatisation	Whether child/adolescent has been stigmatised because of their HIV/AIDs status
Valeur_CV_T0_TLD	The VL value obtained in VL test performed in the CIPHER ADOLA study
CD4	CD4 cell count, performed at sample collected during the day of the interview
